# Supplementary material for: A Prognostic Model Incorporating Age and Systemic Inflammation Response Index for Primary CNS Lymphoma
Source: Curr Oncol. 2026 Jun 9;33(6):345. doi: 10.3390/curroncol33060345 (PMC13297882; doi:10.3390/curroncol33060345)
Supplement: Supplementary file 1 [file curroncol-33-00345-s001.zip]

Archive with 2 entries (1 files):
- curroncol-4304891-supplementary-title added/
- curroncol-4304891-supplementary-title added/curroncol-4304891-supplementary.pptx
